# Supplementary material for: A Role for ER-Beta in the Effects of Low-Density Lipoprotein Cholesterol and 27-Hydroxycholesterol on Breast Cancer Progression: Involvement of the IGF Signalling Pathway?
Source: Cells. 2021 Dec 29;11(1):94. doi: 10.3390/cells11010094 (PMC8749996; doi:10.3390/cells11010094)
Supplement: Supplementary file 1 [file cells-11-00094-s001.zip]

Archive with 1 entries (1 files):
- cells-1377602-supplementary.pdf
